# Supplementary material for: Integrated Analysis of the Effects of Cecal Microbiota and Serum Metabolome on Market Weights of Chinese Native Chickens
Source: Animals (Basel). 2023 Sep 27;13(19):3034. doi: 10.3390/ani13193034 (PMC10571757; doi:10.3390/ani13193034)
Supplement: Supplementary file 1 [file animals-13-03034-s001.zip]

Archive with 1 entries (1 files):
- animals-2572673-supplementary.xlsx
